# Supplementary material for: Enhancement in Crystallizability of Poly(L-Lactide) Using Stereocomplex-Polylactide Powder as a Nucleating Agent
Source: Polymers (Basel). 2022 Sep 29;14(19):4092. doi: 10.3390/polym14194092 (PMC9571414; doi:10.3390/polym14194092)
Supplement: Supplementary file 1 [file polymers-14-04092-s001.zip]

Archive with 1 entries (1 files):
- polymers-1911010-supplementary.pdf
